# Supplementary material for: Molecular Plasmonic Silver Forests for the Photocatalytic-Driven Sensing Platforms
Source: Nanomaterials (Basel). 2023 Mar 2;13(5):923. doi: 10.3390/nano13050923 (PMC10005408; doi:10.3390/nano13050923)
Supplement: Supplementary file 1 [file nanomaterials-13-00923-s001.zip]

Archive with 1 entries (1 files):
- nanomaterials-2167991-supplementary.pdf
